# Supplementary material for: Characterization of Morphologically Distinct Components in the Tarsal Secretion of Medauroidea extradentata (Phasmatodea) Using Cryo-Scanning Electron Microscopy
Source: Biomimetics (Basel). 2023 Sep 20;8(5):439. doi: 10.3390/biomimetics8050439 (PMC10526352; doi:10.3390/biomimetics8050439)
Supplement: Supplementary file 1 [file biomimetics-08-00439-s001.zip]

Archive with 4 entries (4 files):
- supplementary data S1.xlsx
- supplementary figure S1.tif
- supplementary video S1.mp4
- supplementary video S2.mp4
