# Supplementary material for: Characterization of Morphologically Distinct Components in the Tarsal Secretion of Medauroidea extradentata (Phasmatodea) Using Cryo-Scanning Electron Microscopy
Source: Biomimetics (Basel). 2023 Sep 20;8(5):439. doi: 10.3390/biomimetics8050439 (PMC10526352; doi:10.3390/biomimetics8050439)
Supplement: Supplementary file 1 [file biomimetics-08-00439-s001.zip › supplementary data S1.xlsx]

## Sheet: Figure 11 A
Name	Evaporation rate (%/min)	Type
07.03. - 14.03_1	-0.000282226	No
07.03. - 14.03_2	-5.89189e-05	No
07.03. - 14.03_3	0.000121814	No
1_3	4.5431e-05	No
1_4	-1.16899e-05	No
15_2	-2.57454e-05	No
15_4	0.000592494	No
19_1	-6.35134e-05	No
19_2	0.000136951	No
19_3	2.20573e-05	No
20_3	0.00013472	No
23_3	1.11748e-05	No
24_1	-0.000155659	No
25_1	4.92076e-05	No
3_1	-0.00100203	Slow
5.1_3	-0.000732259	Slow
5.1_4	-0.00100771	Slow
7_3	-0.000234529	Slow
10_1	-0.000520344	Slow
12_2	-0.000740478	Slow
12_4	-0.000856512	Slow
14_1	-0.000368107	Slow
18_2	-0.000894361	Slow
22_2	-0.00136305	Slow
23_2	-0.000319906	Slow
25_2	-0.000922493	Slow
03.03. - 07.03_1	-0.0139545	Fast
03.03. - 07.03_2	-0.0149136	Fast
03.03. - 07.03_3	-0.00926997	Fast
4_2	-0.0100171	Fast
5.1_1	-0.00225112	Fast
5.1_2	-0.00218026	Fast
5.3_1	-0.00190633	Fast
5.3_2	-0.00219525	Fast
5.3_4	-0.00198789	Fast
5.3_5	-0.00208377	Fast
5.3_6	-0.00204922	Fast
5.3_7	-0.0019814	Fast
6_1	-0.0020456	Fast
6_2	-0.00226004	Fast
7_1	-0.00265926	Fast
7_2	-0.00268423	Fast
7_4	-0.00171127	Fast
7_5	-0.0227531	Fast
7_6	-0.0025049	Fast
7_7	-0.0228571	Fast
7_8	-0.00266674	Fast
7_9	-0.00261171	Fast
8_1	-0.00272384	Fast
8_2	-0.00265188	Fast
8_3	-0.00266144	Fast
10_2	-0.00386765	Fast
11_1	-0.00924286	Fast
11_2	-0.00849253	Fast
11_3	-0.00527264	Fast
11_4	-0.00927383	Fast
12_1	-0.00206578	Fast
15_1	-0.00371167	Fast
15_3	-0.00954304	Fast
16_1	-0.00357368	Fast
16_2	-0.00579613	Fast
16_3	-0.00470949	Fast
18_3	-0.00868109	Fast
20_1	-0.00877578	Fast
20_2	-0.00878169	Fast
21_1	-0.00994299	Fast
21_2	-0.00995223	Fast
21_3	-0.00997208	Fast
22_1	-0.00233917	Fast
23_1	-0.0020809	Fast

## Sheet: Figure 11 B
Name	Day	Volume	Type
07.03.-14.03_1	0.0208333	100	No
07.03.-14.03_1	0.116493	102.66	No
07.03.-14.03_1	1.08559	97.0114	No
07.03.-14.03_1	2.0724	99.4836	No
07.03.-14.03_1	3.12899	103.927	No
07.03.-14.03_1	4.07656	98.3414	No
07.03.-14.03_1	5.10382	98.0441	No
07.03.-14.03_1	6.12049	98.1067	No
07.03.-14.03_1	7.07083	99.5462	No
07.03.-14.03_1	11.0543	96.0882	No
07.03.-14.03_1	14.0852	94.6957	No
07.03-14.03_2	0.0208333	100	No
07.03-14.03_2	0.117188	97.7142	No
07.03-14.03_2	1.08767	97.3447	No
07.03-14.03_2	2.07448	97.0446	No
07.03-14.03_2	3.13108	96.9291	No
07.03-14.03_2	4.08142	97.945	No
07.03-14.03_2	5.04618	97.4371	No
07.03-14.03_2	6.06424	97.945	No
07.03-14.03_2	7.05347	98.2914	No
07.03-14.03_2	11.0345	98.0605	No
07.03-14.03_2	14.0651	96.1903	No
07.03-14.03_3	0.0208333	100	No
07.03-14.03_3	0.117188	96.3314	No
07.03-14.03_3	1.08698	93.6749	No
07.03-14.03_3	2.07378	93.2954	No
07.03-14.03_3	3.12899	98.7982	No
07.03-14.03_3	4.07934	97.47	No
07.03-14.03_3	5.10312	96.1417	No
07.03-14.03_3	6.12049	96.8374	No
07.03-14.03_3	7.11042	97.3435	No
07.03-14.03_3	11.0931	96.9007	No
07.03-14.03_3	14.1214	100	No
03.03-07.03_1	0.025	100	Fast
03.03-07.03_1	0.0953704	75.8058	Fast
03.03-07.03_1	0.975521	1.55422	Fast
03.03-07.03_1	4.00347	1.50408	Fast
03.03-07.03_2	0.0208333	100	Fast
03.03-07.03_2	0.0914352	86.7369	Fast
03.03-07.03_2	0.974132	1.2069	Fast
03.03-07.03_2	3.99306	1.10555	Fast
03.03-07.03_3	0.0145833	100	Fast
03.03-07.03_3	2.97569	60.4728	Fast
1_3	0.0162037	100	No
1_3	0.993981	100.425	No
1_3	5.92986	100.119	No
1_3	32.1299	102.006	No
1_3	39.091	102.704	No
1_3	67.1998	106.975	No
1_3	75.9789	102.971	No
1_4	0.0194444	100	No
1_4	0.993981	94.7463	No
1_4	5.9331	99.2041	No
1_4	32.1322	101.674	No
1_4	39.0931	101.355	No
1_4	67.2056	101.815	No
1_4	75.9836	91.9741	No
3_1	0.00347222	100	Slow
3_1	0.766898	97.9735	Slow
3_1	1.72222	96.5599	Slow
3_1	6.6831	98.5716	Slow
3_1	67.9285	2.84698	Slow
4_2	0.00347222	100	Fast
4_2	0.756019	90.6929	Fast
4_2	1.72153	81.1264	Fast
4_2	6.65764	5.31834	Fast
5.1_1	0.00671296	100	Fast
5.1_1	0.908796	98.3099	Fast
5.1_1	5.78796	93.3993	Fast
5.1_1	7.97083	91.1787	Fast
5.1_1	31.8938	0	Fast
5.1_2	0.00763889	100	Fast
5.1_2	0.906944	94.3892	Fast
5.1_2	5.7831	86.4663	Fast
5.1_2	7.96435	83.9696	Fast
5.1_2	31.9285	0	Fast
5.1_3	0.00509259	100	Slow
5.1_3	0.905556	93.2939	Slow
5.1_3	5.79167	105.692	Slow
5.1_3	7.95278	102.295	Slow
5.1_3	31.9134	70.6754	Slow
5.1_3	38.8898	59.5532	Slow
5.1_4	0.00393519	100	Slow
5.1_4	0.903935	99.4044	Slow
5.1_4	5.79028	95.04	Slow
5.1_4	7.95139	91.6958	Slow
5.1_4	31.9123	49.8217	Slow
5.1_4	38.8919	48.7349	Slow
5.3_1	0.00439815	100	Fast
5.3_1	0.902778	97.9794	Fast
5.3_1	5.79861	32.8947	Fast
5.3_1	7.94375	0.438352	Fast
5.3_1	31.8847	0	Fast
5.3_2	0.00347222	100	Fast
5.3_2	0.901157	103.213	Fast
5.3_2	5.79792	75.5736	Fast
5.3_2	7.94537	66.0945	Fast
5.3_2	31.8819	0	Fast
5.3_4	0.00717593	100	Fast
5.3_4	0.903472	103.497	Fast
5.3_4	5.79306	33.2382	Fast
5.3_4	7.94028	23.5934	Fast
5.3_4	31.8694	0	Fast
5.3_5	0.00578704	100	Fast
5.3_5	0.897917	110.192	Fast
5.3_5	5.79375	27.9973	Fast
5.3_5	31.8674	0	Fast
5.3_6	0.00810185	100	Fast
5.3_6	0.893287	107.634	Fast
5.3_6	5.77847	24.8491	Fast
5.3_6	31.8458	0	Fast
5.3_7	0.00439815	100	Fast
5.3_7	0.888194	101.041	Fast
5.3_7	5.775	22.5729	Fast
5.3_7	31.8389	0	Fast
6_1	0.00486111	100	Fast
6_1	0.872222	71.1136	Fast
6_1	3.00926	44.6162	Fast
6_1	26.9194	0	Fast
6_2	0.00347222	100	Fast
6_2	0.870602	78.3859	Fast
6_2	3.00833	66.7237	Fast
6_2	26.916	0	Fast
7_1	0.00694444	100	Fast
7_1	3.08843	96.2958	Fast
7_1	26.9861	0	Fast
7_2	0.00347222	100	Fast
7_2	3.08194	98.526	Fast
7_2	26.9785	0	Fast
7_3	0.0127315	100	Slow
7_3	3.07407	95.6117	Slow
7_3	27.0044	88.7434	Slow
7_3	33.9644	87.4266	Slow
7_4	0.00393519	100	Fast
7_4	3.05486	10.4612	Fast
7_4	26.9396	0	Fast
7_5	0.00347222	100	Fast
7_5	3.05556	0	Fast
7_6	0.00763889	100	Fast
7_6	3.04931	81.9396	Fast
7_6	26.925	0	Fast
7_7	0.00347222	100	Fast
7_7	3.04167	0	Fast
7_8	0.00439815	100	Fast
7_8	3.03727	96.4091	Fast
7_8	26.9062	0	Fast
7_9	0.00347222	100	Fast
7_9	3.03495	91.4366	Fast
7_9	26.9028	0	Fast
8_1	0.00393519	100	Fast
8_1	3.02894	101.386	Fast
8_1	26.8861	0	Fast
8_2	0.00347222	100	Fast
8_2	3.02755	94.8973	Fast
8_2	26.8833	0	Fast
8_3	0.00347222	100	Fast
8_3	3.01991	95.6984	Fast
8_3	26.8743	0	Fast
10_1	0.00402778	100	Slow
10_1	0.778241	100.728	Slow
10_1	18.7609	85.9224	Slow
10_1	25.9449	81.5252	Slow
10_2	0.00277778	100	Fast
10_2	0.770833	105.143	Fast
10_2	18.7507	0	Fast
11_1	0.00138889	100	Fast
11_1	7.18264	4.41954	Fast
11_2	0.00115741	100	Fast
11_2	7.175	12.2693	Fast
11_3	0.00138889	100	Fast
11_3	7.17569	45.5283	Fast
11_4	0.00138889	100	Fast
11_4	7.17222	4.23841	Fast
12_1	0.00208333	100	Fast
12_1	1.04236	103.437	Fast
12_1	2.01458	103.337	Fast
12_1	6.97917	104.396	Fast
12_1	8.98472	74.6323	Fast
12_1	11.9738	73.5576	Fast
12_1	18.9988	47.2806	Fast
12_2	0.00115741	100	Slow
12_2	1.03958	88.4649	Slow
12_2	2.01157	93.4772	Slow
12_2	6.97569	96.9457	Slow
12_2	8.98681	83.5832	Slow
12_2	11.9718	81.5611	Slow
12_4	0.00115741	100	Slow
12_4	1.03866	94.8752	Slow
12_4	2.00995	97.3433	Slow
12_4	6.97477	100.413	Slow
12_4	8.98727	81.8924	Slow
12_4	11.9736	84.3679	Slow
14_1	0.00162037	100	Slow
14_1	0.918056	99.9769	Slow
14_1	1.88935	97.8116	Slow
14_1	6.85532	93.8274	Slow
14_1	8.86991	102.921	Slow
14_1	11.8538	99.6611	Slow
14_1	18.8747	86.0813	Slow
15_1	0.00208333	100	Fast
15_1	0.944907	83.3449	Fast
15_1	6.01852	69.2092	Fast
15_1	8.03102	45.4315	Fast
15_1	11.0148	33.1192	Fast
15_1	18.049	0.268501	Fast
15_2	0.00185185	100	No
15_2	0.941667	89.5611	No
15_2	6.01667	82.9825	No
15_2	8.03657	84.3461	No
15_2	11.0157	84.7495	No
15_2	18.0441	97.1165	No
15_3	0.00162037	100	Fast
15_3	0.935648	41.8902	Fast
15_3	6.00833	0.543838	Fast
15_4	0.00231481	100	No
15_4	0.933565	87.86	No
15_4	6.00833	88.8619	No
15_4	8.01898	90.0655	No
15_4	11.0025	92.0883	No
15_4	18.0699	112.644	No
16_1	0.00162037	100	Fast
16_1	0.705093	96.6477	Fast
16_1	1.8125	98.264	Fast
16_1	6.90741	65.4661	Fast
16_2	0.00439815	100	Fast
16_2	0.703935	97.3284	Fast
16_2	1.86713	84.856	Fast
16_2	5.90741	51.9429	Fast
16_3	0.00115741	100	Fast
16_3	0.700926	115.099	Fast
16_3	1.86389	109.163	Fast
16_3	5.90347	68.8559	Fast
18_2	0.00208333	100	Slow
18_2	2.19676	65.0837	Slow
18_2	8.16227	63.2535	Slow
18_2	13.947	53.1541	Slow
18_2	20.965	52.767	Slow
18_2	30.1854	41.4758	Slow
18_2	36.1352	37.5548	Slow
18_3	0.000694444	100	Fast
18_3	2.17037	88.5307	Fast
18_3	8.14097	2.45667	Fast
19_1	0.00231481	100	No
19_1	2.10023	102.018	No
19_1	8.06921	108.575	No
19_1	13.8519	99.0968	No
19_1	20.8583	98.9273	No
19_1	30.0808	100.099	No
19_1	36.0322	99.6253	No
19_2	0.00162037	100	No
19_2	2.0831	97.8223	No
19_2	8.05394	114.988	No
19_2	13.8322	101.575	No
19_2	20.84	118.118	No
19_2	30.0618	110.127	No
19_2	36.0144	103.963	No
19_3	0.00208333	100	No
19_3	2.08171	107.655	No
19_3	8.05625	99.1422	No
19_3	13.8315	100.383	No
19_3	20.8442	107.791	No
19_3	30.0618	105.194	No
19_3	36.0113	101.128	No
20_1	0.00138889	100	Fast
20_1	7.91458	0	Fast
20_2	0.00115741	100	Fast
20_2	7.90903	0	Fast
21_1	0.00115741	100	Fast
21_1	6.98542	0	Fast
21_2	0.00138889	100	Fast
21_2	6.97917	0	Fast
21_3	0.00138889	100	Fast
21_3	6.96528	0	Fast
22_1	0.00208333	100	Fast
22_1	3.90903	71.3028	Fast
22_1	10.9306	38.2318	Fast
22_1	21.0759	13.1782	Fast
22_1	26.0887	9.84538	Fast
22_2	0.000694444	100	Slow
22_2	3.90486	75.946	Slow
22_2	10.9262	63.1143	Slow
22_2	20.0771	50.2753	Slow
22_2	26.0847	43.4519	Slow
23_1	0.00138889	100	Fast
23_1	1.07894	99.4022	Fast
23_1	6.01296	97.6923	Fast
23_1	16.0829	57.6604	Fast
23_1	22.0903	35.9293	Fast
23_2	0.000694444	100	Slow
23_2	1.07616	96.5604	Slow
23_2	6.01227	108.055	Slow
23_2	15.0891	99.7459	Slow
23_2	21.0928	87.3246	Slow
23_3	0.00115741	100	No
23_3	1.07778	95.2297	No
23_3	6.01366	108.301	No
23_3	15.0924	104.748	No
23_3	21.0935	96.8341	No
24_1	0.00115741	100	No
24_1	7.75278	99.0336	No
24_1	10.0829	98.4548	No
24_1	15.0831	96.4799	No
25_1	0.00162037	100	Fast
25_1	6.6412	93.3778	Fast
25_1	8.97245	102.651	Fast
25_1	13.9727	99.6919	Fast
25_2	0.000925926	100	Slow
25_2	6.63657	95.855	Slow
25_2	8.98819	86.3356	Slow
25_2	13.9898	82.3765	Slow
